# Supplementary material for: An evolutionarily significant unicellular strategy in response to starvation in Dictyostelium social amoebae
Source: F1000Res. 2014 Dec 5;3:133. Originally published 2014 Jun 24. [Version 2] doi: 10.12688/f1000research.4218.2 (PMC4184345; doi:10.12688/f1000research.4218.2)
Supplement: Aggregation vs. nonaggregation strategies in Dictyostelium discoideum amoebae in response to starvation stress: raw data — Spreadsheet containing the data shown in Figure 2A. Spreadsheet containing the data shown in Figure 2B. Spreadsheet containing the data shown in Figure 2C. Spreadsheet containing the data shown in Figure 3A. Spreadsheet containing the data shown in Figure 3B. Spreadsheet containing the data shown in Figure 3C. Spreadsheet containing the data shown in Figure 3E. Spreadsheet containing the data shown in Figure 3F. Spreadsheet containing the data shown in Figure 4D. Spreadsheet containing the data shown in Sup. Figure S1. Spreadsheet containing the data shown in Sup. Figure S4. Spreadsheet containing the data shown in Sup. Figure S5. Macros is an archive containing the set of ImageJ macros used for image analysis that was used to produce the data shown in Figures 2, 3, 4, S1, S4 and S5. Code is the simulation code used in Figure 6. Sup. Movie S1. Partitioning of Dictyostelium populations under starvation stress into aggregating vs non-aggregating cells. 0.25% or RFP-expressing AX3 cells mixed with 99.75% of GFP-expressing cells were plated according to the standard “sudden” starvation experimental protocol. After aggregates form, most single RFP-expressing cells are found in aggregates, and a minority of them are found outside of aggregates even though aggregating and non-aggregating cells were intermixed at the onset of starvation. Both phase contrast (left) and red fluorescent (right) images show that non-aggregating cells are alive and motile. Counting single RFP-cells before aggregation and cells that are outside of aggregates after aggregation provides a direct estimate of aggregating and non-aggregating cell numbers. Sup. Movie S2. Non-aggregating cells have not stably lost the ability to aggregate. After the aggregation had finished and fruiting bodies started to form, fresh nutrients (dead bacteria) were added to the area with non-aggregating cells. Once bacteria have been consumed these cells aggregate and develop into a fruiting body. Sup. Movie S3. Non-aggre [file f1000research-3-5915-s0000.tgz › Code.txt]

/*
 *  try.cpp
 *  
 *
 *  Created by Darja Dubravcic and Minus van Baalen on 22/08/12.
 *  Contact darja.dubravcic@gmail.com, minus.van.baalen@ens.fr
 *  Under the Creative Commons CC BY license
 *
 *  This program is used for the simulation of competition between species with different investment in aggregating vs non-aggregating cells.
 */


#include <cstdlib> 
#include <ctime>
#include <iostream>
#include <fstream>
#include <cmath>
#include <iomanip>
#include <sys/stat.h>
#include <sys/types.h>
#include <string.h>

#define Nmax 1E+8  //max pop size during first growth period
#define Nstart 1E+4 // starting population size
#define Tmax 100000// time in hours
#define Spmax 11	// max number of species in the system
#define delta 24  // multicellular development periods (from begining of aggregation to mature spores in fruiting body))
#define CycleNumber 300 //number of growth-starvation cycles
#define SimulationTime 50

double  PopNN[Tmax]; //whole population size (all species together)

//NN[Tmax][Spmax]= number of active cells of species Sp at time t. Active cells means cells that are subjected mrotality and/or growth at time t
//NA[Tmax][Spmax] = number of individual that aggregate (NA=Number of Aggregating)of species Sp at time t
//NNA[Tmax][Spmax] = number of individuals that do not aggregate (NNA=Number of Non Aggregating) of species Sp
//NS[Tmax][Spmax] = number of spores that did not germinate but continue living in the next cycle - when the food comes they are not stuck in the development cycle and can compete with nonaggregating cells
//pNN[SimulationTime][CycleNumber][Spmax] = Number of individuals of Species Sp, at the end of CycleNumber t, for Simulation time tt. This is use when printing data at the end
double  NN[Tmax][Spmax], NA[Tmax][Spmax],NNA[Tmax][Spmax], NS[Tmax][Spmax], pNN[SimulationTime][CycleNumber][Spmax];

//lambda=growth rate
//p=proportion of individuals that aggregate
//mu=mortality rate
//ps=proportion of aggregating individuals tha go to spores
//g=germination rate (proportion of spores that germinate into cells)
double  Lambda[Spmax], mu[Spmax],mu2[Spmax], p[Spmax],ps[Spmax], g[Spmax]; 


//sp= startvation period
int sp, j, ll;
double Nmax2, Npop;

FILE    *file, *file1 ,  *file2, *file3;

using namespace std;

int main()
{	
	int folder;
	
	folder = mkdir("/Users/darja/Desktop/Model/Results/ResultsNonAgg/sp10-350-2", S_IRWXU | S_IRWXG | S_IROTH | S_IXOTH);
    
	file =fopen("/Users/darja/Desktop/Model/Results/ResultsNonAgg/sp10-350-2/ppT.dat", "w"); // pop size at every time point t
	file1=fopen("/Users/darja/Desktop/Model/Results/ResultsNonAgg/sp10-350-2/ppAll.dat", "w"); // results for all simulations not averaged
	file2=fopen("/Users/darja/Desktop/Model/Results/ResultsNonAgg/sp10-350-2/ppAritmMean.dat", "w"); // average over all simulation
	file3=fopen("/Users/darja/Desktop/Model/Results/ResultsNonAgg/sp10-350-2/ppGeomMean.dat", "w"); // average over all simulation
	 
	
srand(time (NULL));
//srand (20) ;
	
	double b=0.0;
	
	// here I give species Nstart, growth rate, mortality rate, proportion of spores and germination rate 
	for (int i=0; i<Spmax; i++) {
		double c=b;
		
		NN[0][i]=Nstart;
		
		Lambda[i]=0.38; // growth rate per hour- doubling every 2 hours. experimental results from the paper
		mu[i]= exp(-0.002); // mortality rate during 165h of starvation
		mu2[i]= 0; // after 165h everybody dies - simplification
		ps[i]=0.8; // proportion of spores - data from the literature, on average 80% of aggregating cells develops into spores
		g[i]=0.63; // germination efficiency - experimental results, on avereage 63% of spores germinate
		
		b= c + NN[0][i];
		
	}
	PopNN[0]= b;
	
	// here I assign different aggregation proportions to every species. p[4]=0.4 means that 40%of the population of this species will aggregate

	p[0]=0.0;
	p[1]=0.1;
	p[2]=0.2;
	p[3]=0.3;
	p[4]=0.4;
	p[5]=0.5;
	p[6]=0.6;
	p[7]=0.7;
	p[8]=0.8;
	p[9]=0.9;
	p[10]=1.0;
	

for (int tt=0; tt<SimulationTime; tt++) {
	
	int t=0;
	
/******* At the begining cells grow until they reach maximu population size*/

	for(int i=1;i<Tmax;i++){
		
		double c=0.0;
		
		int a=i;
		j=i+1;
				
		for (int y=0; y<Spmax; y++) {
			
			double d =c;
						
			NN[a][y]=NN[a-1][y] + NN[a-1][y]*Lambda[y]*(1-(PopNN[a-1]/Nmax)); //before  NN[a][y]=NN[a-1][y]*Lambda[y] - (Lambda[y]-1)*NN[a-1][y]*PopNN[a-1]/Nmax;
			c = d +NN[a][y];
		}
		
		PopNN[i]= c;
		
		double ff=abs(Nmax-PopNN[i]); // when population goes close to Nmax the growth stops
		
		if(ff< (Nmax*0.0001)) 
		{
			Npop=Nmax;
			
			for (int y=0; y<Spmax; y++) {
				pNN[tt][t][y]=NN[i][y];
				NS[i][y]=0;
			}
			
			
			goto lbl2;
		}	
	}

/**************************************************** This loop will be used for the rest of the simulation */

lbl2: // Comes back here at the end of every cycle, when Npop = Nmax. This means that there is no more food and the starvation periods starts
	
	

	//sp=starvation period - during this time there is no food and individuals can not divide
	
	//when starvation period is random this function is used
	sp = rand() % 340 + 10;			

	// when starvation period is constant this function is used
	//sp = 120;			

	/*fk=food kapacity. Could be used to regulate the population size. 
	If fk<1 there is litle amount of food and populations grows less than in the previous cycle, Nmax2<Npop
	if fk>1 the population grows more than in the previous cycle, Nmax2>Npop	
	double ff = rand() % 1 + 10;
	fk= ff/10;*/
	// Althought interesting to explore fk was kept contant during simulations and was not used to change population size. Nmax2=Npop=Nmax=constant

	fk = 1;								
			
	Nmax2=fk*Npop;
	
	// each species is being partioned into aggregating and non aggregating population
	for (int y=0; y<Spmax; y++) {

		NA[j][y]=ps[y]*p[y]*NN[j-1][y]; // spores cells
		NNA[j][y]=NN[j-1][y]*(1-p[y]); // non agg cells
		NN[j][y]=NNA[j][y]; // for the simplicyt after I consider that NN is number of active cells
	}
	
	for (int k=j+1; k<Tmax; k++) {
		
		/************************************************ STARVATION PERIOD*/
		if(k<=(j+sp)){
			
			double c=0.0;
			
			for (int y=0; y<Spmax; y++) {
				
				double d =c;
				
				if (k<=(j+165)) {
					NN[k][y]= NN[k-1][y]*mu[y];
				}
				
				// after 165h everybody dies
				else {
					NN[k][y]= NN[k-1][y]*mu2[y]; 
				}

				//NN[k][y]= NN[k-1][y]*mu[y]; //dN/dt = -N(t)*μ ; N(t+1)=N(t) – N(t)*μ = N(t)(1-μ)
				c = d +NN[k][y];
			}
			
			PopNN[k]= c;
		}

		
		/************************************************ GROWTH PERIOD*/
		
		//***************************** if starvation period (sp)< than development (delta) growth of non aggregating cells can occur
			if (sp<=delta) {
				
			//when the food comes non aggregating cells stard dividing
				double r=0.0;
				for (int y=0; y<Spmax; y++) {
					
					double d =r;
					NN[k][y]=NN[k-1][y];
										
					r = d +NN[k][y];
				}
				PopNN[k]=r;
				
				for(int ak=k+1;ak<=j+delta;ak++){ 					
					double c=0.0;
					
					for (int y=0; y<Spmax; y++) {
						double d =c;
						
						NN[ak][y]=NN[ak-1][y] + NN[ak-1][y]*Lambda[y]*(1-(PopNN[ak-1]/Nmax2));
						c = d +NN[ak][y];
						
					}
					
					PopNN[ak]= c;
					
					double ff1 = abs (Nmax2-PopNN[ak]); 
										
					if(ff1 < (Nmax2*0.0001)) 					{
						PopNN[ak]=Nmax2;
						
						for (int y=0; y<Spmax; y++) {
							pNN[tt][t][y]=NN[ak][y];
							
						}
						
						t=t+1;
						j=ak+1;
						Npop=Nmax2;
						
						if(t==CycleNumber){ 
							goto lbl3; 
						} 
						goto lbl2; 
						
					}
					
				}
				
			// when development has finished spores also start to germinate and divide. 
			//From this point on I do not make any difference between non aggregating cells and spores that germinate. They all become part of acitve population NN
				
				double rr=0.0;
				for (int y=0; y<Spmax; y++) {
					
					double d =rr;
					NN[j+delta+1][y]=NN[j+delta][y] + NA[j][y]*g[y];
					
					rr = d +NN[j+delta+1][y];
				}
				PopNN[j+delta+1]=rr;
				
			//If Nmax2 < PopNN In this case spores can germinate but nobody devides
				
				if (PopNN[j+delta+1]>= Nmax2) {
					
					for (int y=0; y<Spmax; y++) {
						
						NN[j+delta+2][y]=NN[j+delta+1][y];
						
						pNN[tt][t][y]=NN[j+delta+2][y];
						
					}
					
					PopNN[j+delta+2]=Nmax2;
					
					t=t+1;
					j=(j+delta+2)+1;
					Npop=Nmax2;
					
					if(t==CycleNumber){ 
						goto lbl3; 
					} 
					
					goto lbl2;
				}	
				
				// Population (made of non agg cells and germinating spores) grows

				for(int bk=j+delta+2;bk<Tmax;bk++) {
					
					double c=0.0;
					for (int y=0; y<Spmax; y++) {
						
						double d =c;
						
						NN[bk][y]=NN[bk-1][y] + NN[bk-1][y]*Lambda[y]*(1-(PopNN[bk-1]/Nmax2));
						c = d +NN[bk][y];
					}
					
					PopNN[bk]=c;
					
					double ff2=abs(Nmax2-PopNN[bk]);
					
					if(ff2<(Nmax2*0.0001)){
						PopNN[bk]=Nmax2;
						
						for (int y=0; y<Spmax; y++) {
							pNN[tt][t][y]=NN[bk][y];

						}
						
						t=t+1;
						j=bk+1;
						Npop=Nmax2;
												
						if(t==CycleNumber){ 
							goto lbl3; 
						} 
						goto lbl2; 
					}
					
				}
			}
		//***************************** if starvation period (sp)> than development (delta), development had finished and spores and non agg cells have equal chances of growth
			
			if (sp>delta) {
				
				double r=0.0;
				
				//From this point on I do not make any difference between non aggregating cells and spores that germinate. They all become part of active population NN
				for (int y=0; y<Spmax; y++) {
					
					double d =r;
					NN[j+sp+1][y]=NN[j+sp][y] + NA[j][y]*g[y];
					r = d +NN[j+sp+1][y];
				}
				PopNN[j+sp+1]=r;
				
				///If Nmax2 < PopNN In this case spores can germinate but nobody devides
				if (PopNN[j+sp+1]>= Nmax2) {
										
					for (int y=0; y<Spmax; y++) {
										
						NN[j+sp+2][y]=NN[j+sp+1][y];
						
						pNN[tt][t][y]=NN[j+sp+2][y];
						
					}
					
					PopNN[j+sp+2]=Nmax2;
					
					t=t+1;
					j=(j+sp+2)+1;
					Npop=Nmax2;
					
					if(t==CycleNumber){ 
						goto lbl3; 
					} 
					
					goto lbl2;
				}	
				
				//Population growth

				for(int ck=j+sp+2;ck<Tmax;ck++) {
					
					double c=0.0;
					for (int y=0; y<Spmax; y++) {
						
						double d =c;
						
						NN[ck][y]=NN[ck-1][y] + NN[ck-1][y]*Lambda[y]*(1-(PopNN[ck-1]/Nmax2));
						c = d +NN[ck][y];
					}
					
					PopNN[ck]=c;
					
					double ff2=abs(Nmax2-PopNN[ck]);
					
					if(ff2<(Nmax2*0.0005)){
						PopNN[ck]=Nmax2;
						
						Npop=Nmax2;
						
						for (int y=0; y<Spmax; y++) {
							pNN[tt][t][y]=NN[ck][y];
							
						}
						
						t=t+1;
						j=ck+1;
						
						if(t==CycleNumber){ 
							goto lbl3; 
						} 
						goto lbl2; 
					}
					
				}
			}		
			
		}
		
	}
	
	
	
lbl3:  // goes here when t=CycleNumber. 
	
	//prints population size at each time t
	for(int is=0;is<Spmax;is++){
		
		fprintf(file,"starain = %f",p[is]);
		for(int it=0;it<Tmax;it++){
			
			fprintf(file,"%i %E\n",it,NN[it][is]);
		}
		fprintf(file,"\n");
	}	
	
	
	//prints the population size for each species at the end of every Cycle Number for every Simulation
	for(int is=0;is<Spmax;is++){
		
		for(int it=0;it<CycleNumber;it++){
			
			fprintf(file1,"%i %E\n",it,pNN[tt][it][is]);
			
			if (pNN[tt][it][is]==0) {
			 goto lbl4;
			 }
		}
	lbl4:
		fprintf(file1,"\n");
	}
	
	
 }

	
/******** HERE I PRINT THE AVERAGE OVER ALL SIMULATIONS*/
for(int is=0;is<Spmax;is++){
		
	for(int it=0;it<CycleNumber;it++){
		
		double c=0;
		double cgm=0;
		
		for (int ttt=0; ttt<SimulationTime; ttt++) {
			
			double d=c;
			double dgm=cgm;
			
			c=pNN[ttt][it][is] + d;
			cgm=dgm + log(pNN[ttt][it][is]);

			if (ttt==SimulationTime-1) {
				
				double Am=c/SimulationTime; // Aritmetic Mean
				
				double LogGm=cgm/SimulationTime;
				
				double Gm = exp (LogGm); //  Geometric mean

				fprintf(file2,"%i %E\n",it,Am);
				fprintf(file3,"%i %E\n",it,Gm);
				
				double cvarA = 0;
				double cvarG=0;
				
				for (int ttt2=0; ttt2<SimulationTime; ttt2++) {
					
					double dvarA = cvarA;
					double dvarG = cvarG;
				
					cvarA = dvarA + pow(pNN[ttt2][it][is]-Am,2);
					cvarG = dvarG + pow(pNN[ttt2][it][is]-Gm,2);
					
					if (ttt2==SimulationTime-1) {
						
						double VarAm = cvarA/SimulationTime;
						double VarGm = cvarG/SimulationTime;
					
					}
				
				}
			}
		}
		
	}
		fprintf(file2,"\n");
		fprintf(file3,"\n");
}
	
	
	fclose(file);
	fclose(file1);
	fclose(file2);
	fclose(file3);
																							
return 0;

}
