# Supplementary material for: An evolutionarily significant unicellular strategy in response to starvation in Dictyostelium social amoebae
Source: F1000Res. 2014 Dec 5;3:133. Originally published 2014 Jun 24. [Version 2] doi: 10.12688/f1000research.4218.2 (PMC4184345; doi:10.12688/f1000research.4218.2)
Supplement: Aggregation vs. nonaggregation strategies in Dictyostelium discoideum amoebae in response to starvation stress: raw data — Spreadsheet containing the data shown in Figure 2A. Spreadsheet containing the data shown in Figure 2B. Spreadsheet containing the data shown in Figure 2C. Spreadsheet containing the data shown in Figure 3A. Spreadsheet containing the data shown in Figure 3B. Spreadsheet containing the data shown in Figure 3C. Spreadsheet containing the data shown in Figure 3E. Spreadsheet containing the data shown in Figure 3F. Spreadsheet containing the data shown in Figure 4D. Spreadsheet containing the data shown in Sup. Figure S1. Spreadsheet containing the data shown in Sup. Figure S4. Spreadsheet containing the data shown in Sup. Figure S5. Macros is an archive containing the set of ImageJ macros used for image analysis that was used to produce the data shown in Figures 2, 3, 4, S1, S4 and S5. Code is the simulation code used in Figure 6. Sup. Movie S1. Partitioning of Dictyostelium populations under starvation stress into aggregating vs non-aggregating cells. 0.25% or RFP-expressing AX3 cells mixed with 99.75% of GFP-expressing cells were plated according to the standard “sudden” starvation experimental protocol. After aggregates form, most single RFP-expressing cells are found in aggregates, and a minority of them are found outside of aggregates even though aggregating and non-aggregating cells were intermixed at the onset of starvation. Both phase contrast (left) and red fluorescent (right) images show that non-aggregating cells are alive and motile. Counting single RFP-cells before aggregation and cells that are outside of aggregates after aggregation provides a direct estimate of aggregating and non-aggregating cell numbers. Sup. Movie S2. Non-aggregating cells have not stably lost the ability to aggregate. After the aggregation had finished and fruiting bodies started to form, fresh nutrients (dead bacteria) were added to the area with non-aggregating cells. Once bacteria have been consumed these cells aggregate and develop into a fruiting body. Sup. Movie S3. Non-aggre [file f1000research-3-5915-s0000.tgz › FigureS4.csv]

NS	NS Glu	NS in NS:NS Glu	NS Glu in NS:NS Glu
3	1.49	5.13	2.15
2.56	1.75	1.1	4.3
1	1.79	0.98	4.1
0.65	1.21	2.19	0.74
2.05	1.12	2.8	1.1
1.37		4.08
		1.93
		1.54
